# Supplementary material for: Point-of-Care Virtual Surgical Planning and 3D Printing in Oral and Cranio-Maxillofacial Surgery: A Narrative Review
Source: J Clin Med. 2022 Nov 8;11(22):6625. doi: 10.3390/jcm11226625 (PMC9692897; doi:10.3390/jcm11226625)
Supplement: Supplementary file 1 [file jcm-11-06625-s001.zip]

Archive with 1 entries (1 files):
- jcm-1964976-supplementary.pdf
